# Supplementary material for: High Level Expression of MHC-II in HPV+ Head and Neck Cancers Suggests that Tumor Epithelial Cells Serve an Important Role as Accessory Antigen Presenting Cells
Source: Cancers (Basel). 2019 Aug 7;11(8):1129. doi: 10.3390/cancers11081129 (PMC6721589; doi:10.3390/cancers11081129)
Supplement: Supplementary file 1 [file cancers-11-01129-s001.zip]

Archive with 11 entries (8 files):
- Supplementary Materials Figure S1, Figure S2, and Table S1/
- Supplementary Materials Figure S1, Figure S2, and Table S1/.DS_Store
- __MACOSX/
- __MACOSX/Supplementary Materials Figure S1, Figure S2, and Table S1/
- __MACOSX/Supplementary Materials Figure S1, Figure S2, and Table S1/._.DS_Store
- Supplementary Materials Figure S1, Figure S2, and Table S1/Supplementary Table 1 Final.xlsx
- __MACOSX/Supplementary Materials Figure S1, Figure S2, and Table S1/._Supplementary Table 1 Final.xlsx
- Supplementary Materials Figure S1, Figure S2, and Table S1/Supplementary Figure 2.pdf
- __MACOSX/Supplementary Materials Figure S1, Figure S2, and Table S1/._Supplementary Figure 2.pdf
- Supplementary Materials Figure S1, Figure S2, and Table S1/Supplementary Figure 1.pdf
- __MACOSX/Supplementary Materials Figure S1, Figure S2, and Table S1/._Supplementary Figure 1.pdf
