# Supplementary material for: High Level Expression of MHC-II in HPV+ Head and Neck Cancers Suggests that Tumor Epithelial Cells Serve an Important Role as Accessory Antigen Presenting Cells
Source: Cancers (Basel). 2019 Aug 7;11(8):1129. doi: 10.3390/cancers11081129 (PMC6721589; doi:10.3390/cancers11081129)
Supplement: Supplementary file 1 [file cancers-11-01129-s001.zip › Supplementary Materials Figure S1, Figure S2, and Table S1/Supplementary Table 1 Final.xlsx]

## Sheet: MHCIIposcorrelationssheet
MHC-II genes pairwise correlations, Spearman coefficients, and P-values
HPV-positive MHC II Spearman Correlation					HPV-negative MHC II Spearman Correlation
Gene 1	Gene 2	Spearman Correlation	P-value		Gene 1	Gene 2	Spearman Correlation	P-value
HLADMA	HLADMB	0.914229	<0.0001		HLADMA	HLADMB	0.943379	<0.0001
HLADMA	HLADOA	0.816519	<0.0001		HLADMA	HLADOA	0.880487	<0.0001
HLADMB	HLADOA	0.844564	<0.0001		HLADMB	HLADOA	0.938633	<0.0001
HLADMA	HLADOB	0.677805	<0.0001		HLADMA	HLADOB	0.519779	<0.0001
HLADMB	HLADOB	0.675305	<0.0001		HLADMB	HLADOB	0.501444	<0.0001
HLADOA	HLADOB	0.710817	<0.0001		HLADOA	HLADOB	0.467347	<0.0001
HLADMA	HLADPA1	0.882328	<0.0001		HLADMA	HLADPA1	0.922216	<0.0001
HLADMB	HLADPA1	0.900469	<0.0001		HLADMB	HLADPA1	0.955775	<0.0001
HLADOA	HLADPA1	0.904973	<0.0001		HLADOA	HLADPA1	0.927396	<0.0001
HLADOB	HLADPA1	0.671942	<0.0001		HLADOB	HLADPA1	0.490995	<0.0001
HLADMA	HLADPB1	0.90013	<0.0001		HLADMA	HLADPB1	0.93078	<0.0001
HLADMB	HLADPB1	0.925799	<0.0001		HLADMB	HLADPB1	0.94941	<0.0001
HLADOA	HLADPB1	0.866531	<0.0001		HLADOA	HLADPB1	0.925803	<0.0001
HLADOB	HLADPB1	0.726305	<0.0001		HLADOB	HLADPB1	0.480441	<0.0001
HLADPA1	HLADPB1	0.951469	<0.0001		HLADPA1	HLADPB1	0.947586	<0.0001
HLADMA	HLADQA1	0.7811	<0.0001		HLADMA	HLADQA1	0.782725	<0.0001
HLADMB	HLADQA1	0.827348	<0.0001		HLADMB	HLADQA1	0.850664	<0.0001
HLADOA	HLADQA1	0.822411	<0.0001		HLADOA	HLADQA1	0.845301	<0.0001
HLADOB	HLADQA1	0.550012	<0.0001		HLADOB	HLADQA1	0.421612	<0.0001
HLADPA1	HLADQA1	0.849068	<0.0001		HLADPA1	HLADQA1	0.850629	<0.0001
HLADPB1	HLADQA1	0.832747	<0.0001		HLADPB1	HLADQA1	0.842114	<0.0001
HLADMA	HLADQA2	0.595397	<0.0001		HLADMA	HLADQA2	0.724341	<0.0001
HLADMB	HLADQA2	0.660404	<0.0001		HLADMB	HLADQA2	0.76994	<0.0001
HLADOA	HLADQA2	0.682247	<0.0001		HLADOA	HLADQA2	0.76115	<0.0001
HLADOB	HLADQA2	0.614063	<0.0001		HLADOB	HLADQA2	0.44664	<0.0001
HLADPA1	HLADQA2	0.691935	<0.0001		HLADPA1	HLADQA2	0.769023	<0.0001
HLADPB1	HLADQA2	0.720566	<0.0001		HLADPB1	HLADQA2	0.764357	<0.0001
HLADQA1	HLADQA2	0.414445	0.000267094		HLADQA1	HLADQA2	0.544758	<0.0001
HLADMA	HLADQB1	0.796063	<0.0001		HLADMA	HLADQB1	0.776249	<0.0001
HLADMB	HLADQB1	0.794181	<0.0001		HLADMB	HLADQB1	0.772016	<0.0001
HLADOA	HLADQB1	0.72865	<0.0001		HLADOA	HLADQB1	0.745983	<0.0001
HLADOB	HLADQB1	0.489417	<0.0001		HLADOB	HLADQB1	0.427355	<0.0001
HLADPA1	HLADQB1	0.816056	<0.0001		HLADPA1	HLADQB1	0.781624	<0.0001
HLADPB1	HLADQB1	0.834753	<0.0001		HLADPB1	HLADQB1	0.786038	<0.0001
HLADQA1	HLADQB1	0.847217	<0.0001		HLADQA1	HLADQB1	0.847842	<0.0001
HLADQA2	HLADQB1	0.445607	<0.0001		HLADQA2	HLADQB1	0.464963	<0.0001
HLADMA	HLADQB2	0.491053	<0.0001		HLADMA	HLADQB2	0.561872	<0.0001
HLADMB	HLADQB2	0.633469	<0.0001		HLADMB	HLADQB2	0.568158	<0.0001
HLADOA	HLADQB2	0.55717	<0.0001		HLADOA	HLADQB2	0.599821	<0.0001
HLADOB	HLADQB2	0.519098	<0.0001		HLADOB	HLADQB2	0.378508	<0.0001
HLADPA1	HLADQB2	0.637696	<0.0001		HLADPA1	HLADQB2	0.59929	<0.0001
HLADPB1	HLADQB2	0.672899	<0.0001		HLADPB1	HLADQB2	0.630686	<0.0001
HLADQA1	HLADQB2	0.456097	<0.0001		HLADQA1	HLADQB2	0.510535	<0.0001
HLADQA2	HLADQB2	0.781377	<0.0001		HLADQA2	HLADQB2	0.677297	<0.0001
HLADQB1	HLADQB2	0.477385	<0.0001		HLADQB1	HLADQB2	0.479836	<0.0001
HLADMA	HLADRA	0.937616	<0.0001		HLADMA	HLADRA	0.941175	<0.0001
HLADMB	HLADRA	0.948815	<0.0001		HLADMB	HLADRA	0.971331	<0.0001
HLADOA	HLADRA	0.881495	<0.0001		HLADOA	HLADRA	0.921492	<0.0001
HLADOB	HLADRA	0.652505	<0.0001		HLADOB	HLADRA	0.504704	<0.0001
HLADPA1	HLADRA	0.933574	<0.0001		HLADPA1	HLADRA	0.97002	<0.0001
HLADPB1	HLADRA	0.915834	<0.0001		HLADPB1	HLADRA	0.939845	<0.0001
HLADQA1	HLADRA	0.805689	<0.0001		HLADQA1	HLADRA	0.846256	<0.0001
HLADQA2	HLADRA	0.676817	<0.0001		HLADQA2	HLADRA	0.778362	<0.0001
HLADQB1	HLADRA	0.789893	<0.0001		HLADQB1	HLADRA	0.774344	<0.0001
HLADQB2	HLADRA	0.614402	<0.0001		HLADQB2	HLADRA	0.594601	<0.0001
HLADMA	HLADRB1	0.880816	<0.0001		HLADMA	HLADRB1	0.906491	<0.0001
HLADMB	HLADRB1	0.863754	<0.0001		HLADMB	HLADRB1	0.900885	<0.0001
HLADOA	HLADRB1	0.822905	<0.0001		HLADOA	HLADRB1	0.860424	<0.0001
HLADOB	HLADRB1	0.567321	<0.0001		HLADOB	HLADRB1	0.451951	<0.0001
HLADPA1	HLADRB1	0.881926	<0.0001		HLADPA1	HLADRB1	0.904298	<0.0001
HLADPB1	HLADRB1	0.869894	<0.0001		HLADPB1	HLADRB1	0.911043	<0.0001
HLADQA1	HLADRB1	0.921418	<0.0001		HLADQA1	HLADRB1	0.898544	<0.0001
HLADQA2	HLADRB1	0.45153	<0.0001		HLADQA2	HLADRB1	0.578741	<0.0001
HLADQB1	HLADRB1	0.855362	<0.0001		HLADQB1	HLADRB1	0.85227	<0.0001
HLADQB2	HLADRB1	0.479946	<0.0001		HLADQB2	HLADRB1	0.512129	<0.0001
HLADRA	HLADRB1	0.886925	<0.0001		HLADRA	HLADRB1	0.910911	<0.0001
HLADMA	HLADRB5	0.803499	<0.0001		HLADMA	HLADRB5	0.850472	<0.0001
HLADMB	HLADRB5	0.755461	<0.0001		HLADMB	HLADRB5	0.839196	<0.0001
HLADOA	HLADRB5	0.77857	<0.0001		HLADOA	HLADRB5	0.803826	<0.0001
HLADOB	HLADRB5	0.509904	<0.0001		HLADOB	HLADRB5	0.431335	<0.0001
HLADPA1	HLADRB5	0.835616	<0.0001		HLADPA1	HLADRB5	0.842681	<0.0001
HLADPB1	HLADRB5	0.819727	<0.0001		HLADPB1	HLADRB5	0.864478	<0.0001
HLADQA1	HLADRB5	0.759811	<0.0001		HLADQA1	HLADRB5	0.806476	<0.0001
HLADQA2	HLADRB5	0.520856	<0.0001		HLADQA2	HLADRB5	0.575332	<0.0001
HLADQB1	HLADRB5	0.855609	<0.0001		HLADQB1	HLADRB5	0.851986	<0.0001
HLADQB2	HLADRB5	0.453227	<0.0001		HLADQB2	HLADRB5	0.484158	<0.0001
HLADRA	HLADRB5	0.813372	<0.0001		HLADRA	HLADRB5	0.847548	<0.0001
HLADRB1	HLADRB5	0.859311	<0.0001		HLADRB1	HLADRB5	0.924196	<0.0001
HLADMA	HLADRB6	0.792083	<0.0001		HLADMA	HLADRB6	0.853664	<0.0001
HLADMB	HLADRB6	0.793873	<0.0001		HLADMB	HLADRB6	0.851111	<0.0001
HLADOA	HLADRB6	0.694403	<0.0001		HLADOA	HLADRB6	0.792789	<0.0001
HLADOB	HLADRB6	0.665247	<0.0001		HLADOB	HLADRB6	0.479363	<0.0001
HLADPA1	HLADRB6	0.756078	<0.0001		HLADPA1	HLADRB6	0.857949	<0.0001
HLADPB1	HLADRB6	0.818894	<0.0001		HLADPB1	HLADRB6	0.840558	<0.0001
HLADQA1	HLADRB6	0.560163	<0.0001		HLADQA1	HLADRB6	0.618762	<0.0001
HLADQA2	HLADRB6	0.826546	<0.0001		HLADQA2	HLADRB6	0.82389	<0.0001
HLADQB1	HLADRB6	0.580186	<0.0001		HLADQB1	HLADRB6	0.582189	<0.0001
HLADQB2	HLADRB6	0.678915	<0.0001		HLADQB2	HLADRB6	0.553069	<0.0001
HLADRA	HLADRB6	0.801925	<0.0001		HLADRA	HLADRB6	0.858323	<0.0001
HLADRB1	HLADRB6	0.654418	<0.0001		HLADRB1	HLADRB6	0.732806	<0.0001
HLADRB5	HLADRB6	0.570005	<0.0001		HLADRB5	HLADRB6	0.646598	<0.0001
HLADMA	IFNG	0.696537	<0.0001		HLADMA	IFNG	0.708602	<0.0001
HLADMB	IFNG	0.699052	<0.0001		HLADMB	IFNG	0.688766	<0.0001
HLADOA	IFNG	0.650104	<0.0001		HLADOA	IFNG	0.61754	<0.0001
HLADOB	IFNG	0.635125	<0.0001		HLADOB	IFNG	0.446706	<0.0001
HLADPA1	IFNG	0.673552	<0.0001		HLADPA1	IFNG	0.69743	<0.0001
HLADPB1	IFNG	0.709727	<0.0001		HLADPB1	IFNG	0.673789	<0.0001
HLADQA1	IFNG	0.628028	<0.0001		HLADQA1	IFNG	0.600026	<0.0001
HLADQA2	IFNG	0.545157	<0.0001		HLADQA2	IFNG	0.508952	<0.0001
HLADQB1	IFNG	0.580407	<0.0001		HLADQB1	IFNG	0.593118	<0.0001
HLADQB2	IFNG	0.442478	<0.0001		HLADQB2	IFNG	0.338167	<0.0001
HLADRA	IFNG	0.696306	<0.0001		HLADRA	IFNG	0.710853	<0.0001
HLADRB1	IFNG	0.624835	<0.0001		HLADRB1	IFNG	0.686009	<0.0001
HLADRB5	IFNG	0.533495	<0.0001		HLADRB5	IFNG	0.643328	<0.0001
HLADRB6	IFNG	0.706596	<0.0001		HLADRB6	IFNG	0.629275	<0.0001
HLADMA	CD74	0.86866	<0.0001		HLADMA	CD74	0.942365	<0.0001
HLADMB	CD74	0.921356	<0.0001		HLADMB	CD74	0.946812	<0.0001
HLADOA	CD74	0.757343	<0.0001		HLADOA	CD74	0.911306	<0.0001
HLADOB	CD74	0.623226	<0.0001		HLADOB	CD74	0.507246	<0.0001
HLADPA1	CD74	0.845088	<0.0001		HLADPA1	CD74	0.96304	<0.0001
HLADPB1	CD74	0.895687	<0.0001		HLADPB1	CD74	0.943778	<0.0001
HLADQA1	CD74	0.719795	<0.0001		HLADQA1	CD74	0.837569	<0.0001
HLADQA2	CD74	0.676354	<0.0001		HLADQA2	CD74	0.763144	<0.0001
HLADQB1	CD74	0.784463	<0.0001		HLADQB1	CD74	0.782954	<0.0001
HLADQB2	CD74	0.659046	<0.0001		HLADQB2	CD74	0.581067	<0.0001
HLADRA	CD74	0.89905	<0.0001		HLADRA	CD74	0.968588	<0.0001
HLADRB1	CD74	0.780575	<0.0001		HLADRB1	CD74	0.916836	<0.0001
HLADRB5	CD74	0.698538	<0.0001		HLADRB5	CD74	0.850902	<0.0001
HLADRB6	CD74	0.814266	<0.0001		HLADRB6	CD74	0.861081	<0.0001
IFNG	CD74	0.677918	<0.0001		IFNG	CD74	0.735596	<0.0001
HLADMA	CIITA	0.695391	<0.0001		HLADMA	CIITA	0.895291	<0.0001
HLADMB	CIITA	0.791898	<0.0001		HLADMB	CIITA	0.896527	<0.0001
HLADOA	CIITA	0.749044	<0.0001		HLADOA	CIITA	0.86231	<0.0001
HLADOB	CIITA	0.559392	<0.0001		HLADOB	CIITA	0.503948	<0.0001
HLADPA1	CIITA	0.779835	<0.0001		HLADPA1	CIITA	0.90691	<0.0001
HLADPB1	CIITA	0.761323	<0.0001		HLADPB1	CIITA	0.861218	<0.0001
HLADQA1	CIITA	0.749229	<0.0001		HLADQA1	CIITA	0.777596	<0.0001
HLADQA2	CIITA	0.57127	<0.0001		HLADQA2	CIITA	0.68922	<0.0001
HLADQB1	CIITA	0.653709	<0.0001		HLADQB1	CIITA	0.737462	<0.0001
HLADQB2	CIITA	0.587036	<0.0001		HLADQB2	CIITA	0.528537	<0.0001
HLADRA	CIITA	0.768481	<0.0001		HLADRA	CIITA	0.918721	<0.0001
HLADRB1	CIITA	0.70767	<0.0001		HLADRB1	CIITA	0.853873	<0.0001
HLADRB5	CIITA	0.59913	<0.0001		HLADRB5	CIITA	0.80318	<0.0001
HLADRB6	CIITA	0.661545	<0.0001		HLADRB6	CIITA	0.804518	<0.0001
IFNG	CIITA	0.70078	<0.0001		IFNG	CIITA	0.75412	<0.0001
CD74	CIITA	0.752376	<0.0001		CD74	CIITA	0.924166	<0.0001
HLADMA	RFX5	0.529742	<0.0001		HLADMA	RFX5	0.433465	<0.0001
HLADMB	RFX5	0.649235	<0.0001		HLADMB	RFX5	0.459006	<0.0001
HLADOA	RFX5	0.600426	<0.0001		HLADOA	RFX5	0.468828	<0.0001
HLADOB	RFX5	0.46853	<0.0001		HLADOB	RFX5	0.346909	<0.0001
HLADPA1	RFX5	0.516445	<0.0001		HLADPA1	RFX5	0.467732	<0.0001
HLADPB1	RFX5	0.551555	<0.0001		HLADPB1	RFX5	0.387333	<0.0001
HLADQA1	RFX5	0.500463	<0.0001		HLADQA1	RFX5	0.397118	<0.0001
HLADQA2	RFX5	0.472294	<0.0001		HLADQA2	RFX5	0.358192	<0.0001
HLADQB1	RFX5	0.423732	0.00018734		HLADQB1	RFX5	0.342001	<0.0001
HLADQB2	RFX5	0.441935	<0.0001		HLADQB2	RFX5	0.223205	<0.0001
HLADRA	RFX5	0.609373	<0.0001		HLADRA	RFX5	0.455194	<0.0001
HLADRB1	RFX5	0.482352	<0.0001		HLADRB1	RFX5	0.393385	<0.0001
HLADRB5	RFX5	0.345027	0.00279521		HLADRB5	RFX5	0.3787	<0.0001
HLADRB6	RFX5	0.568771	<0.0001		HLADRB6	RFX5	0.360012	<0.0001
IFNG	RFX5	0.459772	<0.0001		IFNG	RFX5	0.393983	<0.0001
CD74	RFX5	0.679193	<0.0001		CD74	RFX5	0.457272	<0.0001
CIITA	RFX5	0.690608	<0.0001		CIITA	RFX5	0.492549	<0.0001
